# Supplementary material for: Systems Approaches to Treatment Response to Imatinib in Severe Asthma: A Pilot Study
Source: J Pers Med. 2021 Mar 25;11(4):240. doi: 10.3390/jpm11040240 (PMC8064376; doi:10.3390/jpm11040240)
Supplement: Supplementary file 1 [file jpm-11-00240-s001.zip › suppl_data_Table S1.csv]

Supplementary Table S1. Genes differentially expressed in imatinib-treated patients
ensemble	pval	t_stat	hgnc_symbol	log2FC
ENSG00000213714	0.000326178	5.619169505	FAM209B	-1.069787044
ENSG00000110801	0.000707181	5.032269101	PSMD9	-0.291203731
ENSG00000206418	0.000968054	-4.804188134	RAB12	0.2351174
ENSG00000236187	0.00112051	4.699784556	GJA6P	-1.463435383
ENSG00000090316	0.001578978	4.459243874	MAEA	-0.101447674
ENSG00000220323	0.001735225	4.394083799	HIST2H2BD	-1.22197598
ENSG00000236519	0.001768043	4.381195529	LINC01424	-1.488696571
ENSG00000206585	0.00179914	4.369216858	RNVU1-7	-0.692521259
ENSG00000212864	0.001936555	4.318806276	RNF208	-1.338985509
ENSG00000137766	0.002221779	-4.225361813	UNC13C	1.141044368
ENSG00000174744	0.002856985	4.056483095	BRMS1	-0.215837915
ENSG00000136944	0.002922126	4.041472189	LMX1B	-1.011245619
ENSG00000222724	0.003159724	3.989582418	RNU2-63P	-0.576341999
ENSG00000185837	0.003274686	3.965942252	CECR5-AS1	-1.300533944
ENSG00000066084	0.003425046	-3.936317151	DIP2B	0.200516409
ENSG00000136267	0.003457013	3.930196468	DGKB	-1.248183582
ENSG00000230267	0.003551007	-3.912540655	HERC2P4	0.921062547
ENSG00000200218	0.003570867	3.908873514	RNU6-697P	-0.840250722
ENSG00000131724	0.003634229	-3.897316415	IL13RA1	0.133802016
ENSG00000103363	0.003680633	3.888986887	TCEB2	-0.267816474
ENSG00000099795	0.003729382	3.880355408	NDUFB7	-0.314103823
ENSG00000172031	0.003762579	3.874545375	EPHX4	-1.224797503
ENSG00000253626	0.003781704	-3.871222796	EIF5AL1	0.890182227
ENSG00000177511	0.004011362	3.832657868	ST8SIA3	-1.028223419
ENSG00000146066	0.00412823	3.813919132	HIGD2A	-0.278087226
ENSG00000265279	0.004352659	3.779455487	CLUHP6	-0.747307164
ENSG00000105617	0.004430322	3.767964398	LENG1	-0.365497587
ENSG00000160218	0.00451551	-3.755601867	TRAPPC10	0.11388616
ENSG00000119725	0.004526524	-3.754021586	ZNF410	0.43432772
ENSG00000130520	0.004637192	3.738363366	LSM4	-0.270330555
ENSG00000120616	0.004668159	-3.734052465	EPC1	0.150386921
ENSG00000171159	0.005465882	3.632314964	C9orf16	-0.350658604
ENSG00000219608	0.005705381	-3.604803037	HIGD1AP16	0.897061638
ENSG00000171867	0.005766365	-3.597991358	PRNP	0.205614211
ENSG00000188368	0.005801734	3.594075266	PRR19	-0.657532826
ENSG00000081842	0.005995652	3.573040719	PCDHA6	-1.26649734
ENSG00000130165	0.006263382	3.545144035	ELOF1	-0.215094012
ENSG00000196296	0.00640374	-3.531014631	ATP2A1	1.23244117
ENSG00000168000	0.006455717	3.525864481	BSCL2	-0.38702902
ENSG00000241837	0.006833347	3.489702776	ATP5O	-0.350498723
ENSG00000201846	0.007087636	3.466512117	RNA5SP166	-0.497776803
ENSG00000206727	0.007129977	3.462735332	SNORD116-9	-0.788151452
ENSG00000259736	0.007235321	3.453439679	CRTC3-AS1	-1.373711887
ENSG00000140839	0.007458628	-3.434194168	CLEC18B	0.657883166
ENSG00000163599	0.007460276	-3.434054408	CTLA4	1.308219862
ENSG00000258667	0.007607075	3.421730743	HIF1A-AS2	-1.143151984
ENSG00000215481	0.007631397	-3.419712945	BCRP3	1.391384415
ENSG00000130962	0.008026561	-3.387838743	PRRG1	0.540727329
ENSG00000232846	0.008278023	3.368397053	SLC25A6P3	-0.644095862
ENSG00000234118	0.008281914	3.368101087	RPL13AP6	-0.552960303
ENSG00000162444	0.008390668	3.359886801	RBP7	-0.776779441
ENSG00000156639	0.008414949	-3.358068046	ZFAND3	0.10184693
ENSG00000171148	0.008466495	3.354224967	TADA3	-0.173132379
ENSG00000168438	0.008695963	-3.337407611	CDC40	0.125172442
ENSG00000136866	0.008807203	3.329420604	ZFP37	-0.737457685
ENSG00000227666	0.00889231	3.323380559	CYCSP24	-1.317426265
ENSG00000211867	0.008927517	-3.320899486	TRAJ22	1.340572081
ENSG00000116183	0.009137487	3.306311105	PAPPA2	-0.843269189
ENSG00000146872	0.009270286	-3.297263369	TLK2	0.191344355
ENSG00000215915	0.009292599	3.295756389	ATAD3C	-0.767283831
ENSG00000196204	0.009353176	-3.291684104	RNF216P1	0.212861129
ENSG00000197061	0.009420933	3.287161471	HIST1H4C	-0.296796281
ENSG00000132840	0.00944685	3.285440478	BHMT2	-0.768260338
ENSG00000211886	0.009546786	-3.278850099	TRAJ3	1.111939433
ENSG00000242285	0.009596603	3.275591544	RPL6P8	-0.818629215
ENSG00000102981	0.009648067	3.272243776	PARD6A	-0.797425196
ENSG00000233822	0.009648409	3.272221563	HIST1H2BN	-0.586105412
ENSG00000178217	0.009715263	-3.267900374	SH2D4B	0.995211835
ENSG00000143839	0.009831525	3.260458671	REN	-0.515547093
ENSG00000227183	0.009852734	3.259110983	HDGFP1	-0.465422659
ENSG00000178057	0.009940757	3.253549728	NDUFAF3	-0.230489025
ENSG00000214182	0.010004093	-3.249579753	PTMAP5	0.673102916
ENSG00000110074	0.010110603	3.242962104	FOXRED1	-0.272797567
ENSG00000177519	0.01014107	3.241082445	RPRM	-0.892772443
ENSG00000107443	0.010255902	-3.234050137	CCNJ	0.259026944
ENSG00000228701	0.010294457	3.231707371	TNKS2-AS1	-0.93933344
ENSG00000092847	0.010579337	3.214673739	AGO1	-0.133389632
ENSG00000105127	0.010686429	-3.208393199	AKAP8	0.161065801
ENSG00000200550	0.010781434	3.20287595	RNU6-137P	-0.415092145
ENSG00000176884	0.010977614	-3.191640769	GRIN1	1.173567084
ENSG00000199436	0.010994169	3.190702202	SNORD9	-0.805439974
ENSG00000234444	0.011500091	-3.162704336	ZNF736	0.084693066
ENSG00000183542	0.011721119	3.150870473	KLRC4	-0.514131283
ENSG00000204366	0.011934896	3.139642444	ZBTB12	-0.604845971
ENSG00000207493	0.012004927	3.136009424	SNORA46	-0.859142065
ENSG00000178440	0.012138684	-3.129130965	LINC00843	1.215879042
ENSG00000230673	0.012318653	3.119998682	PABPC1P3	-0.440534833
ENSG00000253943	0.012408354	3.115498271	KRT18P37	-1.423213922
ENSG00000100429	0.01241678	-3.115077239	HDAC10	0.839368548
ENSG00000012061	0.012441919	3.113822903	ERCC1	-0.247512877
ENSG00000196565	0.01246134	3.11285562	HBG2	-1.030576105
ENSG00000171984	0.012588872	3.106542405	C20orf196	-0.27685929
ENSG00000159579	0.012629196	-3.104559959	RSPRY1	0.149984361
ENSG00000248008	0.012732505	3.099510694	NRAV	-0.293411294
ENSG00000269405	0.012906907	3.091081945	NXF2	-0.938627245
ENSG00000214223	0.012928455	-3.090048699	HNRNPA1P10	0.711337855
ENSG00000105369	0.013104885	3.081655035	CD79A	-1.40386008
ENSG00000145194	0.013108704	3.081474666	ECE2	-0.528861985
ENSG00000125510	0.013245217	3.075061577	OPRL1	-0.461673937
ENSG00000198910	0.013330085	-3.071108932	L1CAM	1.031931402
ENSG00000234494	0.013364647	-3.069506671	SP2-AS1	0.912730042
ENSG00000136930	0.013645124	3.056659828	PSMB7	-0.149981354
ENSG00000102678	0.013717768	-3.053376857	FGF9	0.988898119
ENSG00000249784	0.013735323	3.052586177	SCARNA22	-0.994181356
ENSG00000143924	0.01379777	-3.049781999	EML4	0.146241397
ENSG00000276966	0.013980704	3.041641947	HIST1H4E	-0.345900606
ENSG00000125971	0.01399124	3.041176446	DYNLRB1	-0.162805756
ENSG00000182973	0.014005236	3.040558694	CNOT10	-0.179180775
ENSG00000212374	0.014128637	-3.035139152	RNU6-401P	0.425221579
ENSG00000232082	0.014297201	-3.027814374	RPS6KA2-IT1	1.154425913
ENSG00000278599	0.014355782	3.025289605	TBC1D3E	-0.478805476
ENSG00000233493	0.014356247	3.025269584	TMEM238	-0.429203834
ENSG00000239830	0.014552331	3.016895321	RPS4XP22	-1.084230707
ENSG00000189056	0.014732417	3.009305878	RELN	-1.268463316
ENSG00000235044	0.01483864	3.004873882	PPIAP3	-0.648859145
ENSG00000110013	0.014895804	3.002502302	SIAE	-0.217777819
ENSG00000211514	0.015280471	2.986782629	MIR454	-0.439754844
ENSG00000130313	0.015285518	2.986579091	PGLS	-0.270246723
ENSG00000157379	0.015674986	2.971077216	DHRS1	-0.323779801
ENSG00000239249	0.016035629	2.957071238	RN7SL757P	-0.418242629
ENSG00000235786	0.01627571	2.947925437	ZNRF3-IT1	-0.692512031
ENSG00000108515	0.016392856	2.94351289	ENO3	-0.569200172
ENSG00000162222	0.016455792	2.941155628	TTC9C	-0.182844861
ENSG00000100029	0.016706348	2.931861762	PES1	-0.241189274
ENSG00000220583	0.016748145	-2.930325265	RPL35P2	1.092966729
ENSG00000167136	0.016876206	2.925642097	ENDOG	-0.328159193
ENSG00000254858	0.017320111	2.909685601	MPV17L2	-0.400035852
ENSG00000249936	0.017563592	2.901110325	RAC1P2	-0.514222284
ENSG00000167552	0.017575738	2.900685745	TUBA1A	-0.422479009
ENSG00000123415	0.017600836	2.899809382	SMUG1	-0.19700189
ENSG00000173264	0.017658715	2.897793164	GPR137	-0.29697548
ENSG00000237294	0.017712355	2.895930644	EIF4BP9	-0.762644876
ENSG00000175193	0.017714925	2.895841568	PARL	-0.262251802
ENSG00000188931	0.017878429	2.890200507	CFAP126	-0.243907195
ENSG00000267680	0.018000641	-2.886018432	ZNF224	0.170173451
ENSG00000233016	0.018118497	2.882012811	SNHG7	-0.424864429
ENSG00000245573	0.018283363	2.876453921	BDNF-AS	-0.51332651
ENSG00000252622	0.018535752	2.868042398	RNU6-881P	-0.435187977
ENSG00000199506	0.018654606	2.864121694	RNU6-247P	-0.908838637
ENSG00000236447	0.018657008	-2.864042718	ATG10-IT1	1.049872322
ENSG00000109991	0.018711324	2.862259709	P2RX3	-0.501328945
ENSG00000161677	0.018773165	2.860236071	JOSD2	-0.41771389
ENSG00000197860	0.01881478	-2.858878141	SGTB	0.492287579
ENSG00000219146	0.018947367	2.854572014	RPS4XP8	-0.433937019
ENSG00000122566	0.018957699	-2.854237777	HNRNPA2B1	0.085373668
ENSG00000169246	0.019081533	2.850245836	NPIPB3	-1.080267282
ENSG00000179241	0.019083194	-2.850192461	LDLRAD3	0.355784754
ENSG00000277157	0.019100865	2.849625024	HIST1H4D	-0.439699665
ENSG00000228415	0.019101206	2.849614105	PTMAP1	-0.489296383
ENSG00000203668	0.019124198	-2.848876603	CHML	0.171330051
ENSG00000132640	0.019298102	2.843327631	BTBD3	-0.278353027
ENSG00000198331	0.01944576	2.838656016	HYLS1	-0.475968336
ENSG00000122557	0.01965557	-2.832079878	HERPUD2	0.148049405
ENSG00000172426	0.019677379	2.831400409	RSPH9	-0.432226745
ENSG00000175376	0.019691759	-2.830952838	EIF1AD	0.184910755
ENSG00000137270	0.019809543	-2.82729923	GCM1	0.887465824
ENSG00000174917	0.019868573	2.825476465	C19orf70	-0.267010803
ENSG00000176393	0.020194703	2.815504437	RNPEP	-0.155218392
ENSG00000108953	0.020211628	2.814991419	YWHAE	-0.263975172
ENSG00000255587	0.02032274	2.811634275	RAB44	-0.768464087
ENSG00000166002	0.020353385	-2.810711642	SMCO4	0.38580656
ENSG00000265421	0.020405737	-2.809138745	MIR4459	0.677181321
ENSG00000147488	0.020435355	2.808250711	ST18	-0.735575193
ENSG00000086232	0.020448041	2.807870741	EIF2AK1	-0.155304204
ENSG00000265727	0.020777504	-2.798085987	RN7SL648P	0.393483128
ENSG00000130724	0.020812217	2.797064252	CHMP2A	-0.128545671
ENSG00000256073	0.02087348	2.795265292	URB1-AS1	-0.417932462
ENSG00000201822	0.020876275	-2.795183326	RNA5SP149	0.841635513
ENSG00000170681	0.020956895	-2.79282443	MURC	0.684942321
ENSG00000070785	0.021022515	2.790911215	EIF2B3	-0.189144015
ENSG00000100526	0.021068988	2.789559946	CDKN3	-1.268083161
ENSG00000278705	0.021159051	2.78694981	HIST1H4B	-0.366720126
ENSG00000167283	0.021185981	2.786171542	ATP5L	-0.188344819
ENSG00000228049	0.021231691	-2.784852817	POLR2J2	0.813559806
ENSG00000148926	0.02127053	-2.78373462	ADM	0.827825009
ENSG00000183856	0.021285927	2.783291885	IQGAP3	-1.052068586
ENSG00000176182	0.021347495	2.781524834	MYPOP	-0.62997923
ENSG00000132915	0.021384835	2.780455643	PDE6A	-1.355064915
ENSG00000203711	0.021430954	2.779137713	C6orf99	-1.038598566
ENSG00000129195	0.021431384	2.779125459	FAM64A	-0.846449304
ENSG00000136827	0.021573728	-2.775075927	TOR1A	0.243345907
ENSG00000171659	0.021623789	-2.773658202	GPR34	0.415547321
ENSG00000221176	0.021713288	2.771131878	MIR1207	-0.620679329
ENSG00000125813	0.021730274	2.770653608	PAX1	-1.561630325
ENSG00000196420	0.021824354	2.768011435	S100A5	-1.105948819
ENSG00000183307	0.021829932	-2.767855151	CECR6	0.777446097
ENSG00000228956	0.021923823	-2.765230512	SATB1-AS1	0.564706583
ENSG00000199788	0.02201683	2.762641796	RNY3P2	-0.470099332
ENSG00000211662	0.022092438	2.760545532	IGLV3-21	-1.942854935
ENSG00000169297	0.022157708	2.758741748	NR0B1	-0.68437803
ENSG00000236567	0.022248979	-2.756228447	TCF3P1	0.787119001
ENSG00000129159	0.02226323	2.755836947	KCNC1	-0.604033213
ENSG00000273340	0.022353179	-2.753371882	MICE	0.812601822
ENSG00000229661	0.022406907	2.751904222	BUD31P2	-0.465276926
ENSG00000111684	0.022445016	-2.750865412	LPCAT3	0.148597601
ENSG00000242445	0.022467881	2.750242972	RPL7AP11	-0.457395651
ENSG00000259660	0.02249736	-2.749441468	DNM1P47	1.137943221
ENSG00000131269	0.0227288	2.743185494	ABCB7	-0.240706758
ENSG00000272469	0.022777583	2.741875094	RN7SL760P	-0.747412013
ENSG00000090539	0.023010782	-2.735650098	CHRD	1.187027854
ENSG00000239722	0.023140263	-2.732221322	IMP3P2	0.719127381
ENSG00000111817	0.023294324	-2.728166885	DSE	0.12817539
ENSG00000151553	0.023324152	-2.727385044	FAM160B1	0.180611449
ENSG00000150281	0.023326006	2.727336483	CTF1	-0.433171586
ENSG00000178473	0.023374649	2.726063743	UCN3	-0.596190363
ENSG00000237649	0.023423933	2.724776937	KIFC1	-0.734309125
ENSG00000122687	0.023610541	-2.719929449	FTSJ2	0.26201258
ENSG00000175792	0.023650999	2.718883579	RUVBL1	-0.272154144
ENSG00000120910	0.023677289	-2.718204947	PPP3CC	0.12899645
ENSG00000227906	0.023745129	2.716457287	SNAP25-AS1	-1.259852331
ENSG00000174871	0.023748564	2.716368944	CNIH2	-0.683750557
ENSG00000221676	0.024064345	2.70830111	RNU6ATAC	-0.563854945
ENSG00000137185	0.024234809	-2.703990413	ZSCAN9	0.226137658
ENSG00000051128	0.024247157	-2.703679346	HOMER3	0.447190598
ENSG00000213397	0.024252137	-2.703553935	HAUS7	0.670307242
ENSG00000260785	0.024258255	-2.703399919	CASC17	0.266424576
ENSG00000223797	0.024330395	2.701586631	ENTPD3-AS1	-0.251753115
ENSG00000249481	0.024464708	2.698225076	SPATS1	-0.627825715
ENSG00000235927	0.024515588	-2.69695654	NEXN-AS1	0.545985873
ENSG00000135390	0.024574407	2.695493377	ATP5G2	-0.209076338
ENSG00000184056	0.024776397	-2.690495568	VPS33B	0.225400387
ENSG00000091640	0.024801841	2.689868942	SPAG7	-0.186277327
ENSG00000064199	0.02486814	2.688239177	SPA17	-0.36467129
ENSG00000174521	0.024932692	2.686656607	TTC9B	-0.500962231
ENSG00000173531	0.025051293	2.683759674	MST1	-0.470453218
ENSG00000116213	0.025104235	-2.682471021	WRAP73	0.186502556
ENSG00000233299	0.025126973	2.681918377	HIGD1AP4	-1.008859961
ENSG00000132010	0.025141135	2.681574443	ZNF20	-0.510960631
ENSG00000083750	0.025280265	-2.678205904	RRAGB	0.232413853
ENSG00000265462	0.025622776	2.669992386	MIR3680-1	-0.577963298
ENSG00000084693	0.025660148	2.66910291	AGBL5	-0.253734445
ENSG00000099338	0.025796488	-2.665869024	CATSPERG	0.311590757
ENSG00000176024	0.025804391	-2.665682106	ZNF613	0.272798436
ENSG00000235587	0.025918255	2.662995343	GAPDHP65	-0.66876968
ENSG00000092607	0.026049102	-2.659922538	TBX15	0.796670071
ENSG00000126091	0.026071862	-2.659389649	ST3GAL3	0.374747841
ENSG00000178662	0.026118437	2.658300598	CSRNP3	-0.640636783
ENSG00000174953	0.026200895	-2.656377326	DHX36	0.099381079
ENSG00000230043	0.026260035	-2.655001679	TMSB4XP6	1.076243065
ENSG00000232229	0.026344265	-2.653047798	LINC00865	0.319412503
ENSG00000238658	0.026419089	-2.65131741	RNU6-625P	0.549862218
ENSG00000103066	0.026612117	-2.646876117	PLA2G15	0.433012438
ENSG00000178980	0.026692691	2.645031836	SEPW1	-0.181954062
ENSG00000259856	0.026748867	-2.643749319	RAB43P1	0.632155428
ENSG00000126895	0.026770444	-2.643257452	AVPR2	0.774085231
ENSG00000238103	0.026771079	-2.643242968	RPL9P7	0.678814718
ENSG00000170835	0.026804875	2.64247335	CEL	-0.607782511
ENSG00000124279	0.02703948	-2.637157651	FASTKD3	0.341743801
ENSG00000211643	0.02717127	2.634191921	IGLV5-52	-0.748602252
ENSG00000178035	0.027179094	2.634016294	IMPDH2	-0.168572136
ENSG00000271924	0.027467816	2.627571253	RNA5SP108	-0.787805531
ENSG00000169976	0.027548326	2.625786222	SF3B5	-0.272583425
ENSG00000159346	0.027759391	2.621131411	ADIPOR1	-0.125406355
ENSG00000184508	0.02776496	2.621009088	HDDC3	-0.339298689
ENSG00000259000	0.027879387	-2.618500909	DOCK11P1	0.716580489
ENSG00000260490	0.028015914	2.615521835	MYL12BP1	-0.660190688
ENSG00000170935	0.028146857	2.612678337	NCBP2L	-1.19490623
ENSG00000235908	0.028327436	2.608778693	RHOA-IT1	-1.077004055
ENSG00000170310	0.028514708	2.604760883	STX8	-0.160950337
ENSG00000040341	0.02863784	2.602133573	STAU2	-0.15625084
ENSG00000036549	0.0287092	-2.600616166	ZZZ3	0.127061232
ENSG00000148985	0.028919905	2.596157678	PGAP2	-0.191657585
ENSG00000163017	0.028923202	2.596088182	ACTG2	-1.09725909
ENSG00000179071	0.029013741	2.594182643	CCDC89	-0.3190653
ENSG00000215223	0.029194552	-2.590395015	CYP51A1P3	1.359312856
ENSG00000280789	0.029249073	2.589257525	PAGR1	-0.47889844
ENSG00000205138	0.029358123	2.586988781	SDHAF1	-0.293705754
ENSG00000237111	0.029382993	2.58647254	IGHJ3P	-1.102213833
ENSG00000175611	0.029518911	2.583659045	LINC00476	-0.277469607
ENSG00000207940	0.029525916	2.583514389	MIR567	-0.330070719
ENSG00000225079	0.029539166	-2.583240879	FTH1P22	0.865031957
ENSG00000055955	0.029579369	-2.582411725	ITIH4	0.628846346
ENSG00000133935	0.029604214	2.581899898	C14orf1	-0.412515016
ENSG00000271361	0.029643761	2.581086081	HTATSF1P2	-1.032672717
ENSG00000122140	0.029702863	2.579871868	MRPS2	-0.376628453
ENSG00000064195	0.029716666	2.57958866	DLX3	-0.467536094
ENSG00000111790	0.029876901	-2.576310461	FGFR1OP2	0.171982066
ENSG00000266245	0.029890676	-2.576029456	MIR4644	0.843730469
ENSG00000146701	0.029927135	2.575286375	MDH2	-0.147830397
ENSG00000144152	0.029953129	2.574757126	FBLN7	-0.986690608
ENSG00000275144	0.030072993	2.572322602	SNX18P5	-0.73391209
ENSG00000214359	0.030195014	2.569854274	RPL18P10	-0.478085617
ENSG00000128285	0.030329469	2.56714598	MCHR1	-0.40905091
ENSG00000227256	0.030365235	-2.566427586	MIS18A-AS1	0.430535443
ENSG00000130332	0.030396826	2.565793746	LSM7	-0.184467233
ENSG00000280411	0.030446829	2.564791864	IGHV1-69-2	-1.066701755
ENSG00000260799	0.030460565	2.564516929	KRT8P50	-0.531391239
ENSG00000211959	0.030506528	2.563597856	IGHV4-39	-1.444874118
ENSG00000231948	0.030619628	-2.561342213	HS1BP3-IT1	0.605035516
ENSG00000255725	0.030632398	-2.561088064	TDGP1	0.390074694
ENSG00000204389	0.030635291	2.561030486	HSPA1A	-0.267798779
ENSG00000188859	0.030859104	-2.556593626	FAM78B	0.894027857
ENSG00000179598	0.031222168	-2.549464433	PLD6	0.319803142
ENSG00000248663	0.031249047	2.548939938	LINC00992	-0.830046773
ENSG00000105171	0.031251444	2.548893197	POP4	-0.16587579
ENSG00000145388	0.0313223	-2.547512839	METTL14	0.08265276
ENSG00000102007	0.031387705	2.546241456	PLP2	-0.126842468
ENSG00000136371	0.03141597	2.54569285	MTHFS	-0.47430645
ENSG00000229761	0.031566043	2.542788276	RPS20P1	-0.90125654
ENSG00000258429	0.031631945	2.54151714	PDF	-0.920234469
ENSG00000165264	0.031713138	2.539954728	NDUFB6	-0.344036098
ENSG00000238886	0.031737817	2.539480619	SNORD121A	-0.584543095
ENSG00000200525	0.031818595	2.537931355	RNU6-1209P	-0.365229824
ENSG00000182272	0.031895063	2.536468394	B4GALNT4	-1.224109692
ENSG00000103089	0.032026057	2.533970385	FA2H	-0.503285894
ENSG00000159713	0.032090058	2.532753639	TPPP3	-0.243313128
ENSG00000179057	0.032140719	2.531792209	IGSF22	-0.967767859
ENSG00000265813	0.032295832	2.528857971	RN7SL300P	-0.183871387
ENSG00000207338	0.032344432	2.527941507	RNU6-296P	-0.932921578
ENSG00000144909	0.032428578	-2.526358011	OSBPL11	0.132621527
ENSG00000159267	0.032447211	2.526007931	HLCS	-0.166871153
ENSG00000211941	0.032457033	2.525823471	IGHV3-11	-1.428170256
ENSG00000054267	0.032470202	-2.525576225	ARID4B	0.146663653
ENSG00000173262	0.032641651	2.522366628	SLC2A14	-1.012200004
ENSG00000156206	0.032750186	2.520343512	C15orf26	-0.34776179
ENSG00000105258	0.032751561	2.520317918	POLR2I	-0.243845147
ENSG00000281106	0.032784684	-2.519701859	LINC00282	1.050062018
ENSG00000235370	0.032805538	2.519314312	DNM1P51	-0.6055217
ENSG00000188763	0.032810708	2.51921828	FZD9	-0.852510519
ENSG00000239840	0.033067528	2.514466435	RPL23AP72	-0.984649798
ENSG00000110218	0.033090735	-2.514038866	PANX1	0.179239767
ENSG00000116977	0.033306829	-2.510071841	LGALS8	0.159926219
ENSG00000256222	0.033326147	2.509718473	MTRNR2L3	-0.4998375
ENSG00000198003	0.033515443	2.506266486	CCDC151	-0.304532258
ENSG00000274713	0.033542626	2.50577238	MIR7974	-0.174553325
ENSG00000241431	0.033568351	-2.505305143	RPL37P6	0.655668775
ENSG00000228038	0.033572286	2.505233694	VN1R51P	-0.932068738
ENSG00000223336	0.033634502	2.504105299	RNU2-6P	-0.513525191
ENSG00000277893	0.033668016	2.503498336	SRD5A2	-0.3336414
ENSG00000224043	0.033865337	2.499936846	CCNT2-AS1	-0.717553174
ENSG00000188488	0.03386573	2.499929777	SERPINA5	-0.638364564
ENSG00000129194	0.033944217	2.49851892	SOX15	-1.160537042
ENSG00000221643	0.03397966	2.497882882	SNORA77	-1.096338943
ENSG00000160752	0.034016064	2.497230285	FDPS	-0.184882356
ENSG00000281706	0.03413895	2.4950325	LINC01012	-1.038180434
ENSG00000207333	0.034344622	2.491371734	RNU6-680P	-0.317623187
ENSG00000100218	0.034540565	2.487904448	RSPH14	-0.369958362
ENSG00000204356	0.034610219	2.486676616	NELFE	-0.196536282
ENSG00000206969	0.034674837	-2.485539752	RNU6-1316P	0.619438432
ENSG00000135824	0.034685789	2.485347283	RGS8	-0.296573284
ENSG00000141314	0.034730941	2.484554404	RHBDL3	-1.260799188
ENSG00000173660	0.034793273	2.483461546	UQCRH	-0.189649864
ENSG00000197888	0.034815847	-2.483066243	UGT2B17	0.754622559
ENSG00000167775	0.034974613	-2.480293183	CD320	0.357396814
ENSG00000224732	0.035028367	-2.479357139	MAGEA7P	0.950071577
ENSG00000228109	0.035067827	2.478670926	MFI2-AS1	-0.664930276
ENSG00000213753	0.035099677	2.478117602	CENPBD1P1	-0.169478184
ENSG00000275651	0.035192726	2.47650396	MIR6851	-0.219479805
ENSG00000205583	0.035224306	2.475957275	STAG3L1	-0.558786321
ENSG00000228868	0.035327672	2.474171293	MYLKP1	-1.040887593
ENSG00000183955	0.035420753	2.472567479	SETD8	-0.109516321
ENSG00000127870	0.035435053	2.472321459	RNF6	-0.17067603
ENSG00000105669	0.035477934	2.471584298	COPE	-0.190175479
ENSG00000075218	0.035496466	2.471265999	GTSE1	-1.277871684
ENSG00000249014	0.03551979	-2.470865639	HMGN2P4	0.771756411
ENSG00000183715	0.035536862	2.470572757	OPCML	-0.936114121
ENSG00000249119	0.035627088	-2.46902717	MTND6P4	0.329043434
ENSG00000258659	0.035680858	-2.468107947	TRIM34	0.396043991
ENSG00000183735	0.035761711	-2.466728314	TBK1	0.159660992
ENSG00000241962	0.035825234	2.465646577	C2orf15	-0.933767994
ENSG00000103876	0.035917008	2.464087113	FAH	-0.335228343
ENSG00000188050	0.03592272	-2.463990193	RNF133	0.411500847
ENSG00000133265	0.036078792	2.461347656	HSPBP1	-0.283153121
ENSG00000003096	0.036339991	2.456950557	KLHL13	-0.469977728
ENSG00000164442	0.03640398	-2.455878148	CITED2	0.257379193
ENSG00000251869	0.036720235	2.450605352	SCARNA23	-0.61619333
ENSG00000251739	0.036753687	2.450050264	RNU6-1053P	-0.290787872
ENSG00000138161	0.036780652	-2.449603202	CUZD1	0.584224829
ENSG00000232303	0.036788075	-2.449480184	DFFBP1	1.262459879
ENSG00000254114	0.036833034	2.448735632	HMGN1P28	-0.493281576
ENSG00000270876	0.036850491	2.448446788	ZNF30-AS1	-0.811505267
ENSG00000204815	0.036856081	2.448354316	TTC25	-0.264922761
ENSG00000229036	0.036900273	2.447623812	VDAC1P8	-0.574097563
ENSG00000275714	0.036951288	2.446781609	HIST1H3A	-0.554486134
ENSG00000106772	0.03698888	2.446161747	PRUNE2	-0.465869037
ENSG00000128228	0.037041277	2.4452988	SDF2L1	-0.414273543
ENSG00000220517	0.037190529	-2.442847358	ASS1P1	0.810485233
ENSG00000073008	0.037315903	-2.440795646	PVR	0.331623086
ENSG00000252316	0.03744799	2.438641504	RNY4	-1.432742141
ENSG00000229241	0.037519533	-2.437477891	PNPT1P1	0.897721739
ENSG00000175063	0.037764669	2.433507554	UBE2C	-0.74824835
ENSG00000248712	0.03776955	2.433428745	CCDC153	-0.384006863
ENSG00000207475	0.037839409	2.432302111	SNORA80E	-0.582399177
ENSG00000218424	0.037858719	2.431991064	NDUFS5P1	-1.148941292
ENSG00000204287	0.037891022	-2.431471072	HLA-DRA	0.363099822
ENSG00000183011	0.038125549	2.427708941	NAA38	-0.255649933
ENSG00000129354	0.038205031	2.42643915	AP1M2	-0.210679441
ENSG00000222685	0.038219261	-2.426212096	RN7SKP119	0.463530967
ENSG00000211640	0.03825917	2.42557575	IGLV6-57	-1.731621323
ENSG00000196968	0.038468751	-2.422244755	FUT11	0.226821139
ENSG00000245614	0.038805459	2.416930847	DDX11-AS1	-0.8707839
ENSG00000176101	0.038875255	2.41583505	SSNA1	-0.329995517
ENSG00000138085	0.038883856	2.415700149	ATRAID	-0.161234937
ENSG00000140471	0.03888776	-2.415638932	LINS	0.207071988
ENSG00000130748	0.038934003	2.414914233	TMEM160	-0.503506049
ENSG00000072756	0.039004675	-2.413808329	TRNT1	0.108320635
ENSG00000252707	0.039013334	2.413672967	RNU11-2P	-0.469961984
ENSG00000200972	0.039279076	2.409533211	RNU5A-8P	-0.533294704
ENSG00000152467	0.039469577	2.40658262	ZSCAN1	-0.848146519
ENSG00000154370	0.039501563	-2.406088594	TRIM11	0.293451319
ENSG00000148057	0.039611101	2.404399759	IDNK	-0.229656508
ENSG00000173917	0.039657942	-2.403678979	HOXB2	0.596679362
ENSG00000260913	0.039741802	-2.40239068	LINC01254	0.248626745
ENSG00000264468	0.039743974	2.402357347	MIR4520-1	-0.807475278
ENSG00000150628	0.03981814	2.401220289	SPATA4	-0.421027933
ENSG00000239855	0.039987005	2.398639165	IGKV1-6	-1.076935642
ENSG00000170477	0.040078495	2.397245246	KRT4	-0.708153609
ENSG00000240747	0.040107262	2.396807608	KRBOX1	-0.29726799
ENSG00000158427	0.040173616	2.395799341	TMSB15B	-0.924587575
ENSG00000201586	0.040180392	2.395696472	RNU6-593P	-0.204670613
ENSG00000168282	0.040183311	2.395652159	MGAT2	-0.198283608
ENSG00000065609	0.040235147	2.394865839	SNAP91	-0.260567261
ENSG00000113194	0.040247776	-2.394674415	FAF2	0.098588158
ENSG00000255837	0.040267596	-2.394374105	TAS2R20	0.384024663
ENSG00000258650	0.040274108	2.39427547	HSBP1P1	-0.503054032
ENSG00000178381	0.040361132	-2.39295889	ZFAND2A	0.321193242
ENSG00000100266	0.040369841	2.392827274	PACSIN2	-0.083884411
ENSG00000215006	0.040457672	2.391501604	CHCHD2P2	-1.009830217
ENSG00000253485	0.040470146	-2.39131356	PCDHGA5	0.50283823
ENSG00000231120	0.040482989	-2.391120027	BTF3P10	0.208100479
ENSG00000145362	0.040530723	2.390401196	ANK2	-0.250402278
ENSG00000156219	0.040549365	-2.390120686	ART3	0.998459862
ENSG00000175315	0.040580123	2.389658167	CST6	-0.451846974
ENSG00000222515	0.040627899	2.3889404	RN7SKP240	-0.927696875
ENSG00000186543	0.040691661	2.387983793	CROCCP5	-0.212875595
ENSG00000184497	0.040694521	-2.38794092	TMEM255B	1.150365015
ENSG00000196873	0.040809255	-2.386223433	CBWD3	0.597780655
ENSG00000144554	0.040841021	2.385748763	FANCD2	-0.24258572
ENSG00000135940	0.040851449	2.385593013	COX5B	-0.147525539
ENSG00000161955	0.040881552	-2.385143652	TNFSF13	0.516075082
ENSG00000177917	0.040905575	2.384785276	ARL6IP6	-0.202176479
ENSG00000232526	0.040930919	2.384407431	VDAC1P13	-0.271741038
ENSG00000131779	0.040946031	2.384182234	PEX11B	-0.245929404
ENSG00000169105	0.040991409	-2.38350651	CHST14	0.182118855
ENSG00000219163	0.041105506	2.381810778	HMGB1P20	-0.437171656
ENSG00000223772	0.041293953	2.379020231	GEMIN8P3	-0.415107917
ENSG00000105649	0.041370532	-2.377889835	RAB3A	0.804077483
ENSG00000132952	0.041524502	-2.375623326	USPL1	0.152188529
ENSG00000073598	0.041530433	2.375536182	FNDC8	-0.23578754
ENSG00000242349	0.041547021	2.375292532	NPPA-AS1	-0.963702985
ENSG00000138698	0.041607317	-2.374407685	RAP1GDS1	0.21094174
ENSG00000225062	0.041632077	2.374044711	CATIP-AS1	-0.50091422
ENSG00000251596	0.04179884	2.371605475	HADHAP1	-0.206724327
ENSG00000223893	0.041840512	2.370997449	GNL2P1	-0.764935254
ENSG00000211638	0.041869724	2.370571576	IGLV8-61	-1.275053463
ENSG00000211669	0.042041696	2.368070416	IGLV3-10	-1.060451466
ENSG00000178982	0.04206702	2.36770295	EIF3K	-0.177738192
ENSG00000129810	0.04211621	2.366989818	SGOL1	-0.892387105
ENSG00000226846	0.042211839	-2.365605795	LINC00348	0.132714299
ENSG00000198546	0.04229145	-2.364455947	ZNF511	0.343639085
ENSG00000254395	0.042292664	2.364438427	IGHV4-55	-0.962549431
ENSG00000112619	0.042434793	-2.362390997	PRPH2	1.041020115
ENSG00000239951	0.042445822	2.362232411	IGKV3-20	-1.743665902
ENSG00000188825	0.042521891	2.361139661	LINC00910	-0.43489732
ENSG00000235065	0.042536829	2.360925294	RPL24P2	-0.827627891
ENSG00000170903	0.042550953	-2.360722686	MSANTD4	0.166960813
ENSG00000216990	0.042619869	2.359735035	HSPD1P10	-0.461523525
ENSG00000175197	0.04264202	-2.359417912	DDIT3	0.410795052
ENSG00000200795	0.042742498	2.357981498	RNU4-1	-0.394045089
ENSG00000162706	0.042968939	-2.354756525	CADM3	0.717240107
ENSG00000173171	0.043071732	2.353298084	MTX1	-0.180894082
ENSG00000221771	0.043084712	2.353114173	MIR1205	-0.644265629
ENSG00000158987	0.043191282	-2.351606215	RAPGEF6	0.290135666
ENSG00000110536	0.043340059	2.349507185	PTPMT1	-0.355388353
ENSG00000101210	0.043347414	2.3494036	EEF1A2	-0.557490074
ENSG00000213152	0.043379284	-2.348954959	RPL7AP60	0.400633897
ENSG00000130487	0.043415507	-2.348445429	KLHDC7B	1.162702458
ENSG00000234807	0.043668865	2.344893322	LINC01135	-0.532091782
ENSG00000253006	0.043689491	-2.344605036	RN7SKP283	0.893589839
ENSG00000267325	0.043822795	2.342745117	LINC01415	-0.363782298
ENSG00000120306	0.043839001	2.342519384	CYSTM1	-0.168401796
ENSG00000172731	0.043986368	2.340470487	LRRC20	-0.442479132
ENSG00000262180	0.044005129	2.340210133	OCLM	-0.849422704
ENSG00000243910	0.044101599	2.338873117	TUBA4B	-0.240926752
ENSG00000088448	0.044302157	-2.336102691	ANKRD10	0.167507292
ENSG00000258285	0.044347642	-2.335476101	TESC-AS1	0.492750509
ENSG00000136811	0.044352775	2.335405428	ODF2	-0.196431155
ENSG00000059758	0.04439509	-2.334823144	CDK17	0.130843502
ENSG00000134612	0.044396732	-2.33480057	FOLH1B	0.856768381
ENSG00000253676	0.044577831	2.332314778	TAGLN2P1	-0.656975195
ENSG00000143147	0.044584847	-2.33221868	GPR161	0.396390292
ENSG00000281881	0.044993293	-2.326649526	SPRY4-IT1	0.86577512
ENSG00000164758	0.045200537	2.323842781	MED30	-0.319247136
ENSG00000101417	0.045242181	2.323280328	PXMP4	-0.38249389
ENSG00000010292	0.045359353	2.321700489	NCAPD2	-0.144466818
ENSG00000088986	0.045419754	2.320887669	DYNLL1	-0.207255072
ENSG00000252481	0.045423739	2.320834079	SCARNA13	-0.333724407
ENSG00000122481	0.045435884	-2.320670789	RWDD3	0.242406387
ENSG00000240183	0.045539106	2.319284677	RN7SL297P	-0.320943668
ENSG00000231870	0.045559278	-2.319014155	KRT17P3	0.670564806
ENSG00000143125	0.045623452	2.318154331	PROK1	-0.577430783
ENSG00000140009	0.045667583	2.317563732	ESR2	-1.160565419
ENSG00000158089	0.045698572	-2.317149354	GALNT14	0.353834592
ENSG00000184207	0.045703358	2.317085385	PGP	-0.247335078
ENSG00000180525	0.045725697	2.31678687	PRR26	-1.008957318
ENSG00000153208	0.04574919	-2.316473088	MERTK	0.380476364
ENSG00000231684	0.045826881	2.315436568	EIF1P3	-0.297975666
ENSG00000174371	0.045878354	2.314750786	EXO1	-0.98217835
ENSG00000137815	0.045888286	-2.314618541	RTF1	0.136306068
ENSG00000221986	0.045988849	2.313281193	MYBPHL	-0.451453189
ENSG00000257956	0.046155187	2.311075437	NOP56P3	-0.203934979
ENSG00000205301	0.046198391	2.310503798	MGAT4D	-0.96243323
ENSG00000105519	0.046299414	2.309169213	CAPS	-0.353893988
ENSG00000259592	0.046685755	2.304091666	PRELID1P4	-1.024407231
ENSG00000005882	0.046711284	2.303757601	PDK2	-0.204678028
ENSG00000108443	0.046934162	-2.300848738	RPS6KB1	0.153539333
ENSG00000196460	0.047064658	2.299151883	RFX8	-1.002673666
ENSG00000239389	0.047081048	2.298939077	PCDHA13	-0.756736228
ENSG00000139218	0.047099058	-2.298705341	SCAF11	0.108678985
ENSG00000170430	0.047101556	2.298672928	MGMT	-0.205516325
ENSG00000234152	0.047117071	-2.298471649	TCEB2P1	0.314596281
ENSG00000226891	0.047146908	-2.29808475	LINC01359	0.814589047
ENSG00000237399	0.047198309	2.297418782	PITRM1-AS1	-0.947596183
ENSG00000008838	0.047205086	2.297331036	MED24	-0.159992826
ENSG00000147155	0.047224572	2.29707879	EBP	-0.253233893
ENSG00000105701	0.04727923	2.2963718	FKBP8	-0.181370009
ENSG00000202400	0.047304163	2.296049573	SNORD82	-0.295381622
ENSG00000059691	0.047304632	2.296043512	GATB	-0.151925713
ENSG00000227268	0.047314826	2.295911806	KLLN	-0.496980766
ENSG00000165805	0.047413732	-2.294635467	C12orf50	0.484720546
ENSG00000235897	0.047432346	2.294395547	TM4SF19-AS1	-0.379082434
ENSG00000170631	0.047455179	-2.294101385	ZNF16	0.186465715
ENSG00000202392	0.047506288	2.29344344	RN7SKP292	-0.533928985
ENSG00000137709	0.047604828	-2.292176847	POU2F3	0.620064723
ENSG00000235369	0.047690648	-2.29107585	RPL36AP15	0.745147832
ENSG00000157827	0.047913143	-2.288230473	FMNL2	0.275924137
ENSG00000153147	0.047985955	-2.287302134	SMARCA5	0.095425996
ENSG00000166960	0.048120189	2.285594301	CCDC178	-0.52869809
ENSG00000088325	0.048154629	2.285156887	TPX2	-0.792318354
ENSG00000230521	0.048173619	2.284915824	HCG4P7	-0.400214861
ENSG00000278023	0.04830349	2.283269753	RDM1	-0.798716109
ENSG00000115041	0.048326183	2.282982566	KCNIP3	-0.644936371
ENSG00000239002	0.048427262	2.281705021	SCARNA10	-0.2812824
ENSG00000092850	0.048586278	2.279700471	TEKT2	-0.216895759
ENSG00000116288	0.048719706	2.278023463	PARK7	-0.159181144
ENSG00000225556	0.048728377	2.27791464	C2CD4D	-0.688313368
ENSG00000229204	0.048806469	2.276935387	PTGES3P3	-0.59478128
ENSG00000099958	0.048815181	2.276826237	DERL3	-0.556735324
ENSG00000187778	0.048842299	2.276486592	MCRS1	-0.133159757
ENSG00000136928	0.048846739	2.276431008	GABBR2	-0.913261978
ENSG00000182224	0.048848918	2.276403733	CYB5D1	-0.341053093
ENSG00000188352	0.048885084	2.275951129	FOCAD	-0.236533577
ENSG00000104872	0.048955171	2.275074939	PIH1D1	-0.127476114
ENSG00000207133	0.048960751	2.275005244	SNORD116-7	-0.993417871
ENSG00000198984	0.049031164	2.274126322	MIR345	-0.575459389
ENSG00000265684	0.049096801	2.273308135	RN7SL378P	-0.857612224
ENSG00000226278	0.049098686	2.273284659	PSPHP1	-0.343046662
ENSG00000233994	0.049128561	-2.272912627	GDI2P2	0.490103893
ENSG00000166368	0.049175538	2.272328068	OR2D2	-0.821046651
ENSG00000211876	0.049318873	2.270547878	TRAJ13	-1.010081058
ENSG00000111247	0.049327709	2.270438299	RAD51AP1	-0.543340572
ENSG00000153060	0.049679165	2.26609543	TEKT5	-0.882393764
ENSG00000253161	0.04968485	2.266025426	LINC01605	-1.013266836
ENSG00000077312	0.049753775	2.265177363	SNRPA	-0.267131621
ENSG00000151365	0.049829457	2.26424749	THRSP	-0.44251037
ENSG00000042781	0.04990129	2.263366193	USH2A	-1.071394626
ENSG00000100246	0.049971419	2.262506984	DNAL4	-0.289477917
